# Supplementary material for: Comprehensive Chemical Profiling and Mechanistic Insight into Anticancer Activity of Annona muricata Leaves Extract
Source: Pharmaceuticals (Basel). 2024 May 10;17(5):614. doi: 10.3390/ph17050614 (PMC11124051; doi:10.3390/ph17050614)
Supplement: Supplementary file 1 [file pharmaceuticals-17-00614-s001.zip]

Archive with 1 entries (1 files):
- pharmaceuticals-2973129-supplementary.pdf
